# Supplementary material for: Antimicrobial effect of insect chitosan on Salmonella Typhimurium, Escherichia coli O157:H7 and Listeria monocytogenes survival
Source: PLoS One. 2020 Dec 22;15(12):e0244153. doi: 10.1371/journal.pone.0244153 (PMC7755191; doi:10.1371/journal.pone.0244153)
Supplement: S1 Dataset — (XLSX) [file pone.0244153.s001.xlsx]

## Sheet: E coli
Counts in Log N/N0 (cfu/mL)	Each count value is the average of 4 different replicates
E coli 103 concentration
	Time (h)	Acetic Acid pH 5.00				Acectic Acid pH 6.22				Crustacean Chitosan pH 5.00				Crustacean Chitosan pH 6.22				Insect Chitosan pH 5.00				Insect Chitosan pH 6.22
	3	0.0766667	-0.0333333	0.156667		1.51333	1.52333	1.58333		-0.0633333	-0.0433333	0.0366667		-2.45667	-2.44667	-2.40667		-0.09	0.03	0.01		-1.53667	-1.51667	-1.56667
	6	0.0466667	-0.0833333	0.0166667		3.82333	3.84333	3.86333		-0.0933333	-0.203333	0.00666667		-3.32667	-3.49667	-3.12667		0.03	-0.07	-0.18		-1.71667	-1.72667	-1.63667
	8	-0.0533333	0.0666667	-0.153333		4.43333	4.40333	4.33333		-0.193333	-0.0633333	-0.123333		-3.17667	-3.02667	-3.07667		-0.13	-0.12	-0.09		-1.77667	-1.74667	-1.75667
	24									-0.433333	-0.493333	-0.483333		-2.23667	-2.34667	-2.30667		-0.18	-0.18	-0.2		2.20333	2.10333	2.05333
	49									-1.88333	-2.06333	-1.87333		0.283333	0.303333	0.313333		-0.82	-0.81	-0.67		3.11333	3.20333	3.07333
Counts in Log N/N0 (cfu/mL)
E coli 106 concentration
	Time (h)	Acetic Acid pH 5.00				Acectic Acid pH 6.22				Crustacean chitosan pH 5.00				Crustacean Chitosan pH 6.22				Insect Chitosan pH 5.00				Insect Chitosan pH 6.22
	3	-0.1475	-0.1175	-0.0675	-0.0475	1.4975	1.5675	1.4975	1.6475	0.025	0.045	-0.005	0.025	-2.61667	-2.65667	-2.60667		0.05	-0.02	0.01	0.05	-2.235	-2.235	-2.215	-2.015
	6	-0.0975	0.0225	-0.0075	0.0225	3.0075	3.0175	3.0275	3.0375	-0.065	0.025	-0.025	-0.005	-3.40667	-3.37667	-3.46667		-0.03	0.01	-0.04	-0.05	-2.025	-2.015	-2.055	-2.405
	8	-0.1075	-0.0975	-0.1075	-0.0375	3.4275	3.4275	3.3575	3.3975	-0.095	-0.035	-0.085	-0.065	-3.42667	-3.28667	-3.23667		-0.09	-0.09	-0.04	-0.08	-1.455	-1.525	-1.415	-2.055
	24	-0.3175	-0.2375	-0.2975	-0.2575	3.6475	3.5975	3.5475	3.6275	-0.465	-0.515	-0.455	-0.355	0.903333	0.993333	0.953333		-0.45	-0.5	-0.44	-0.47	1.825	1.855	1.825	1.835
	49	-0.5775	-0.5975	-0.6275	-0.6375	3.4275	3.4475	3.4475	3.4975	-1.755	-1.765	-1.785	-1.695	3.27333	3.27333	3.22333		-1.33	-1.38	-1.28	-1.22	3.805	3.715	3.695	3.755

## Sheet: Listeria
Counts in Log N/N0 (cfu/mL)	Each count value is the average of 4 different replicates
Listeria 103 concentration
	Time (h)	Acetic Acid pH 5.00				Acectic Acid pH 6.22				Crustacean Chitosan pH 5.00				Crustacean Chitosan pH 6.22				Insect Chitosan pH 5.00				Insect Chitosan pH 6.22
	3	-0.136667	-0.0866667	-0.0266667		1.0475	0.9875	1.0375	0.9975	-0.113333	-0.193333	-0.0933333		-1.76667	-1.60667	-1.84667		-0.08	-0.09	-0.12		-0.99	-0.88	-1.02
	6	-0.156667	-0.226667	-0.196667		2.1975	2.1975	2.2275	2.1375	-0.463333	-0.413333	-0.443333		-3.32667	-3.32667	-3.32667		-1.13	-1.16	-1.1		-1.59	-1.51	-1.49
	8	-0.336667	-0.386667	-0.386667		2.8875	2.8275	3.0975	3.0475	-1.11333	-1.02333	-1.07333		-3.32667	-3.32667	-3.32667		-1.21	-1.35	-1.29		-1.64	-1.81	-1.74
	24	-0.826667	-0.866667	-0.876667		2.0475	2.0875	1.8875	1.8175	-2.01333	-1.92333	-1.64333		-3.32667	-3.32667	-3.32667		-1.9	-1.96	-2.06		-1.91	-2.04	-1.92
	49	-1.08667	-1.10667	-1.08667		2.2275	2.0675	1.9075	1.6575	-2.11333	-2.02333	-2.07333		-3.32667	-3.32667	-3.32667		-2.39	-2.31	-2.42		-2.1	-2.35	-2.27
Counts in Log N/N0 (cfu/mL)
Listeria 106 concentration
	Time (h)	Acetic Acid pH 5.00				Acectic Acid pH 6.22				Crustacean chitosan pH 5.00				Crustacean Chitosan pH 6.22				Insect Chitosan pH 5.00				Insect Chitosan pH 6.22
	3	0.0625	-0.0475	-0.0675	-0.0075	1.1	1.21	0.95	1.18	-0.3025	-0.1425	-0.4225	-0.3725	-1.62	-1.6	-1.64		1.65	1.64	1.47	1.52	-2.29	-2.39	-2.53
	6	-0.0875	-0.0075	0.0125	-0.0075	2.13	2.15	2.1	2.15	-1.6525	-1.5925	-1.7525	-1.6225	-3.5	-3.5	-3.35		0.81	0.8	0.98	1.06	-3.51	-3.65	-3.62
	8	-0.1375	-0.1175	-0.0875		2.73	2.76	2.65	2.65	-1.8225	-1.8625			-3.47	-3.42	-3.57		0.09	0.13	0.01	0.09	-3.6	-3.93	-3.81
	24	-1.5175	-1.4975	-1.4875	-1.4075	2.81	2.75	2.86	2.73	-4.7225	-4.6425	-4.9425		-1.28	-1.25	-1.28		-0.19	-0.57	-0.67		-4.36	-4.06	-3.92
	49	-3.9975	-3.9275	-4.0075		2.8	2.78	2.7	2.72	-5.4025	-5.3825	-5.5025	-5.4225	0.59	0.58	0.55		-1.87	-1.82	-1.62		-3.29	-3.34	-3.38

## Sheet: Salmonella
Counts in Log N/N0 (cfu/mL)	Each count value is the average of 4 different replicates
Salmonella 103 concentration
	Time (h)	Acetic Acid pH 5.00				Acectic Acid pH 6.22				Crustacean Chitosan pH 5.00				Crustacean Chitosan pH 6.22				Insect Chitosan pH 5.00				Insect Chitosan pH 6.22
	3	-0.01		0.02	0.06	1.8025	1.8225	1.8225	1.8325	-0.596667	-0.576667	-0.846667		-0.596667	-0.646667	-0.646667		-0.386667	-0.366667	-0.366667		-0.456667	-0.456667	-0.486667
	6	0.58	0.54	0.54	0.6	4.0825	4.0525	4.0525	4.0725	-1.05667	-1.00667	-0.996667		-0.746667	-0.736667	-0.756667		-0.856667	-0.866667	-0.676667		-0.0866667	-0.166667	-0.156667
	8	0.95	0.95	0.9	0.96	4.3925	4.3425	4.5225	4.5525	-1.30667	-1.21667	-1.31667		-0.556667	-0.586667	-0.566667		-0.896667	-0.866667	-0.936667		-0.0866667	0.0633333	-0.0966667
	24	3.17	3.19	3.23	3.23	4.5325	4.4225	4.4425	4.6025	-4.7225	-4.02667	-4.02667		0.273333	0.333333	0.393333		-2.01667	-1.96667	-1.95667		2.81333	2.63333	2.82333
	49	3.95	3.93	4.03	4	4.0725	4.1325	4.0625	4.0525	-4.02667	-4.02667	-4.02667		2.10333	2.09333	2.26333		0.173333	0.0433333	0.273333		5.23333	5.12333	4.77333
Counts in Log N/N0 (cfu/mL)
Salmonella 106 concentration
	Time (h)	Acetic Acid pH 5.00				Acectic Acid pH 6.22				Crustacean chitosan pH 5.00				Crustacean Chitosan pH 6.22				Insect Chitosan pH 5.00				Insect Chitosan pH 6.22
	3	0.22	0.21	0.2	0.27	1.265	1.175	1.205	1.305	-0.236667	-0.236667	-0.226667	-0.246667	-0.2375	-0.2875	-0.3575	-0.3375	-0.08	-0.08	-0.03		-0.436667	-0.476667	-0.376667
	6	0.89	0.84	0.83	0.88	2.115	2.085	2.095	2.055	-1.05667	-0.926667	-0.996667	-0.946667	0.1025	-0.0575	-0.1575	0.0625	-0.18	-0.23	-0.25		-0.406667	-0.446667	-0.376667
	8	1.31	1.27	1.27	1.2	2.155	2.185	2.075	2.095	-1.54667	-1.59667	-1.40667	-1.48667	0.0325	-0.0075	-0.2075	-0.0975	-0.51	-0.61	-0.53		-0.236667	-0.236667	-0.196667
	24	2.12	2.2	2.13	2.12	2.205	2.205	2.215	2.215	-4.55667	-4.63667	-4.55667	-5.33667	1.8425	1.8725	1.8425		-3.07	-3	-3.12		2.21333	2.19333	2.29333
	49	2.31	2.26	2.25		2.415	2.495	2.425	2.365	-5.03667	-4.85667	-5.03667	-5.33667	2.5925	2.5525	2.6025		-1.13	-1.1	-1.03		1.61333	1.83333	1.77333
